# Supplementary material for: Fathers in the Care of Children with Disabilities: An Exploratory Qualitative Study
Source: Healthcare (Basel). 2021 Dec 22;10(1):14. doi: 10.3390/healthcare10010014 (PMC8775232; doi:10.3390/healthcare10010014)
Supplement: Supplementary file 1 [file healthcare-10-00014-s001.zip]

Archive with 1 entries (1 files):
- healthcare-1370046-supplementary.pdf
